# Supplementary material for: The PXDLS linear motif regulates circadian rhythmicity through protein–protein interactions
Source: Nucleic Acids Res. 2014 Sep 26;42(19):11879–90. doi: 10.1093/nar/gku873 (PMC4231743; doi:10.1093/nar/gku873)
Supplement: SUPPLEMENTARY DATA [file supp_gku873_nar-02023-x-2014-File005.zip]

Archive with 3 entries (3 files):
- NAR-02023-2014 Suppl files/Shalev_et_al.,_revised_sup_Text_and_Figures.pdf
- NAR-02023-2014 Suppl files/Shalev_et_al.,_Supplementary_Table_S1.xlsx
- NAR-02023-2014 Suppl files/Shalev_et_al.,_Supplementary_Table_S2_.docx
