# Supplementary material for: The PXDLS linear motif regulates circadian rhythmicity through protein–protein interactions
Source: Nucleic Acids Res. 2014 Sep 26;42(19):11879–90. doi: 10.1093/nar/gku873 (PMC4231743; doi:10.1093/nar/gku873)
Supplement: SUPPLEMENTARY DATA [file supp_gku873_nar-02023-x-2014-File005.zip › NAR-02023-2014 Suppl files/Shalev_et_al.,_Supplementary_Table_S1.xlsx]

## Sheet: A
PXDLSX(1,2)[KR]	PXDLS	PX[NDS]LSX(1,2)[K,R]	PX[NDS]LS	PX[NDS]L[VTSAC]X(1,2)[KR]
8430427H17Rik	1300018I17Rik	4930546C10Rik	March10	1700012L04Rik
A930017K11Rik	1500001M20Rik	5330426P16Rik	Sept8	2700081O15Rik
Adra1d	1700129C05Rik	8430427H17Rik	Sept8	3110070M22Rik
Amfr	2700049A03Rik	9130019O22Rik	Sept10	4930433I11Rik
Apba1	4930404N11Rik	9930021J03Rik	1110034G24Rik	4930546C10Rik
Apba2	4930480E11Rik	A530054K11Rik	1300018I17Rik	4930578C19Rik
Arid5b	4930485B16Rik	A930017K11Rik	1500001M20Rik	4932418E24Rik
BC066135	8430427H17Rik	AA987161	1500002O20Rik	4932431P20Rik
Bcor	9330101J02Rik	Aaas	1700014D04Rik	4933408B17Rik
Bcorl1	9930012K11Rik	Abhd2	1700129C05Rik	4933427D14Rik
Brd2	A430105I19Rik	Acot6	1810024B03Rik	5330426P16Rik
Brd3	A830010M20Rik	Ado	2010106E10Rik	8430427H17Rik
Brd8	A930017K11Rik	Adra1d	2410089E03Rik	9130019O22Rik
Bsdc1	Abca12	Amfr	2700049A03Rik	9930021J03Rik
Chd4	Abca6	Apba1	3110082D06Rik	A2mp
Chl1	Acsl1	Apba2	3930402G23Rik	A530054K11Rik
Cntn1	Acsl5	Ar	4921517D21Rik	A930017K11Rik
Col4a4	Acsl6	Arhgef6	4921536K21Rik	AA987161
Crebbp	Adamts17	Arhgef7	4930403N07Rik	Aaas
Cyp2s1	Adar	Arid5b	4930404N11Rik	Aass
Ddi1	Add1	Arrdc1	4930430O22Rik	Abcf2
Duxbl	Adra1d	Arrdc3	4930480E11Rik	Abhd2
E2f7	Agmat	Arrdc4	4930485B16Rik	Abl1
Eef2k	Amfr	Arrdc5	4930546C10Rik	Acot6
Eepd1	Amz1	Avpr1b	4930548G14Rik	Adam28
Ep300	Ankrd24	B3gnt8	4930584F24Rik	Adamts2
Fam188b	Anks1b	BC066135	4933404M02Rik	Adamts20
Fam195b	Apba1	Bcor	5330426P16Rik	Adamts4
Flnb	Apba2	Bcorl1	5830415F09Rik	Adamtsl2
Flnc	Apob	Begain	6330403L08Rik	Adck2
Frk	Arhgef7	Bptf	6430598A04Rik	Ado
Gm16519	Arid5b	Brd2	6620401K05Rik	Adra1d
Gpr137	Ash1l	Brd3	8430427H17Rik	Aff1
Hemgn	Atad2	Brd8	9130019O22Rik	Aff3
Hmcn1	Atad2b	Bsdc1	9330101J02Rik	Agxt
Il22ra1	Atf2	Bsg	9530053A07Rik	AI314180
Kcnh3	BC017647	Cacna1h	9930012K11Rik	Akap13
Kcnh4	BC066135	Calhm2	9930021J03Rik	Akap6
Klf12	Bcor	Camkk2	A430078G23Rik	Alas1
Klf8	Bcorl1	Casp8ap2	A430105I19Rik	Alox12
Lyn	Brd2	Ccdc66	A530054K11Rik	Alox12e
Lypd5	Brd3	Ccdc88c	A730061H03Rik	Alox15
Mtss1	Brd8	Ccdc99	A830010M20Rik	Amfr
Nisch	Brd9	Ccer1	A930017K11Rik	Ankmy1
Nol4	Brwd3	Chd4	AA987161	Ankrd28
Nrif2	Bsdc1	Chl1	Aaas	Ankrd35
Nrip1	Ca9	Cnpy4	Aasdh	Ankrd63
Olfml2a	Cc2d1b	Cntn1	Abca1	Ankrd9
Phip	Ccdc14	Cobll1	Abca12	Ano1
Plag1	Ccer1	Col4a4	Abca14	Ano4
Pola2	Chd4	Crebbp	Abca17	Apba1
Ptcd3	Chl1	Ctrc	Abca6	Apba2
Ranbp2	Cic	Cxcl10	Abhd2	Apc
Rbbp8	Clasp2	Cxcl12	Acap3	Apc2
Rreb1	Clec14a	Cyp2s1	Acot6	Ar
Rtn4	Cnot1	Ddi1	Acsl1	Arhgap26
Ryr1	Cntn1	Dennd4c	Acsl4	Arhgap32
Ryr2	Cntn6	Dennd5b	Acsl5	Arhgap42
Ryr3	Col4a4	Dmxl1	Acsl6	Arhgef6
Shisa6	Cpsf3	Dmxl2	Adam20	Arhgef7
Slc36a2	Crebbp	Dnajb12	Adam25	Arid5b
Smarcd3	Ctnnb1	Dnajc4	Adam39	Arrdc1
Trim24	Cyc1	Dock2	Adam8	Arrdc3
Trim33	Cyp2s1	Duxbl	Adamts17	Arrdc4
Trim66	Cyth3	Dync2h1	Adamts19	Arrdc5
Vcpip1	Dbc1	E2f7	Adamts2	Aspn
Zeb1	Dcaf11	E430018J23Rik	Adar	Atg7
Zeb2	Ddi1	Eef2k	Adcy10	Atl2
Zfp219	Dennd1c	Eepd1	Adcy3	Atp1a3
Zfp295	Dlg1	Eif2ak1	Add1	Atp6ap2
Zfp366	Dlg2	Ep300	Ado	Atxn1l
Zfp369	Dlg3	Ercc1	Adra1d	Avpr1b
Zfp462	Dlg4	Etv6	Adrb1	B3gnt8
Zfpm1	Dmxl2	Fadd	Agbl5	Baz2a
Zfpm2	Duxbl	Fam188b	Agmat	BC024139
Znf516	E2f7	Fam189a1	Ahctf1	BC026590
Znf536	Eef2k	Fam193b	Aifm1	BC029214
Znrf3	Eepd1	Fam195b	Als2cr11	BC066135
	Ell2	Fam59a	Amfr	BC067074
	Elp4	Fam64a	Amz1	Bclaf1
	Ep300	Fam71a	Ank2	Bcor
	Erbb2	Fastkd1	Ankrd12	Bcorl1
	Ern2	Fcgbp	Ankrd24	Begain
	Espl1	Flnb	Ankrd7	Bgn
	Fam135b	Flnc	Anks1b	Bmper
	Fam178b	Fras1	Ap4m1	Bpifb1
	Fam188b	Frk	Apba1	Bptf
	Fam193b	G2e3	Apba2	Braf
	Fam195b	Gm10401	Apbb1	Brd2
	Fam222b	Gm16519	Apc	Brd3
	Fam53c	Gm9924	Apc2	Brd8
	Fam59a	Gm9932	Apob	Bsdc1
	Fam59b	Gpr12	Apoo	Bsg
	Fam83g	Gpr137	Aqp5	Btk
	Fetub	Gpr98	Ar	Btla
	Flnb	Gria1	Araf	C11orf95
	Flnc	Gria2	Arhgap31	C16orf46
	Flt3	Gria3	Arhgap44	C20orf112
	Foxk2	Gria4	Arhgap6	C2cd3
	Frk	Gtf2f1	Arhgef11	C2cd4d
	Fut2	Gucy2d	Arhgef6	C5
	Gfra2	Hemgn	Arhgef7	C5orf34
	Gk	Hiatl1	Arid4a	C5orf42
	Gk2	Hira	Arid5b	C9orf142
	Glis2	Hmcn1	Arrdc1	Cables1
	Gm101	Htt	Arrdc3	Cacna1h
	Gm10782	Il12rb1	Arrdc4	Cacnb3
	Gm16519	Il22ra1	Arrdc5	Calhm2
	Gm5105	Inpp4b	Arsg	Camkk2
	Gm5533	Ints2	Arsk	Camsap2
	Gnai2	Kalrn	Asb13	Card11
	Gpr111	Kcnh3	Ash1l	Carf
	Gpr137	Kcnh4	Atad2	Casp8ap2
	Grid2	Kdm4a	Atad2b	Ccdc135
	Gyk	Klf12	Atf2	Ccdc24
	Gykl1	Klf8	Atm	Ccdc66
	Hecw1	Kng1	Atn1	Ccdc88c
	Hemgn	Kng2	Atrip	Ccdc99
	Hmcn1	L3mbtl1	Atrx	Ccer1
	Hmox1	Lct	Atxn1l	Cdc25a
	Hook2	LRRD1	Avpr1b	Cdh1
	Hsf4	Lrrk2	AW554918	Cdh12
	Htt	Ly75	Axl	Cdkn2a
	Ikzf1	Lyn	B3gnt8	Cep152
	Il22ra1	Lypd5	B4galnt3	Ces1a
	Inadl	Mboat1	Bag6	Chadl
	Intu	Mterf	Baiap2	Chd4
	Iqcf1	Mtss1	Bap1	Chic2
	Itpkc	Mtus1	Bard1	Chl1
	Kank4	Murc	Baz2b	Chrna10
	Kcnh3	Mvd	BC017647	Chrna9
	Kcnh4	Myt1	BC018507	Chst8
	Kcnk3	Myt1l	BC061212	Chuk
	Kiaa0141	Nadk	BC066135	Clasp1
	Kiaa1107	Nbea	Bcl11a	Clasp2
	Kiaa1549	Nisch	Bcl2l13	Cnga3
	Klf12	Nol4	Bcl2l14	Cngb1
	Klf8	Nphs1	Bcl9	Cnpy4
	Kndc1	Nprl3	Bcor	Cntn1
	Larp4	Nrif2	Bcorl1	Cobll1
	Lbr	Nrip1	Begain	Col12a1
	Lonp1	Olfml2a	Bora	Col27a1
	Lrp1b	Olfr449	Bptf	Col4a4
	Lrp5	Pcyt1a	Braf	Crebbp
	Lrp6	Pde7b	Brd2	Cryaa
	Lrrc26	Pdlim2	Brd3	Csrnp3
	Lyn	Pex16	Brd8	Ctrc
	Lypd5	Phip	Brd9	Cxcl10
	Macf1	Pitpnm1	Brpf3	Cxcl12
	Mad1l1	Pkd1l1	Brwd3	Cyp2s1
	Mageb3	Plag1	Bsdc1	D630045J12Rik
	Mapt	Poc5	Bsg	Daam1
	Mecom	Pola2	Bsn	Dab2
	Mecp2	Polr1a	C1qtnf5	Dcaf12
	Mif4gd	Pprc1	C1ra	Ddi1
	Mki67	Prkci	C1rb	Dennd3
	Mll	Prss33	C2cd4d	Dennd4c
	Mocos	Prss43	Ca9	Dennd5b
	Msantd2	Prss52	Cacna1f	Dfnb31
	Msh3	Psrc1	Cacna1h	Dfnb59
	Mst1r	Ptcd3	Calhm2	Dgat1
	Mtss1	Ptk2b	Camkk2	Dido1
	Mycn	Qpctl	Camta2	Dmxl1
	Myl6b	Ranbp2	Cand1	Dmxl2
	Myom1	Rbbp8	Capn8	Dnaaf2
	Nckap5	Rgsl1	Card14	Dnah12
	Neurod4	Rps6kc1	Casp8ap2	Dnah17
	Nisch	Rreb1	Casz1	Dnah3
	Nol4	Rtn4	Cc2d1b	Dnah7a
	Nphp1	Runx2	Ccar1	Dnahc7b
	Nrif2	Ryr1	Ccdc117	Dnajb12
	Nrip1	Ryr2	Ccdc136	Dnajc16
	Nupl1	Ryr3	Ccdc14	Dnajc4
	Nvl	Sec22a	Ccdc142	Dock2
	Obscn	Shisa6	CCDC171	Dus3l
	Olfml2a	Sipa1	Ccdc34	Dusp10
	Osgepl1	Slc17a8	Ccdc66	Duxbl
	P2rx7	Slc36a2	Ccdc88c	Dvl1
	Pcnxl3	Smarcd3	Ccdc99	Dync1h1
	Pex1	Smtnl2	Ccer1	Dync2h1
	Phf20l1	Snta1	Ccnb3	E2f7
	Phip	Sox5	Ccnjl	E430018J23Rik
	Phyhip	Sox6	Ccr1	Ecm29
	Pias1	Sprtn	Cdan1	Eef2k
	Pias3	Srrm2	Cdc14a	Eepd1
	Plag1	Strc	Cdc23	Efna2
	Pola2	Sycp2	Cdc42ep4	Ehhadh
	Ppdpf	Syt4	Cdc45	Eif2ak1
	Ppp4r1	Tcf7l2	Cdh20	Eln
	Prdm16	Tpx2	Cdh22	Eng
	Prdm2	Trim24	Cdh23	Enthd1
	Proca1	Trim33	Cecr2	Enthd2
	Prune2	Trim66	Cep152	Ep300
	Psg16	Ttll13	Cep250	Epor
	Ptcd3	Usp9x	Cep350	Ercc1
	Ptplad2	Vcpip1	Cep97	Ercc4
	Pwwp2a	Vps13c	Cfi	Ercc6
	Ralgapb	Wdr76	Chac1	Etaa1
	Ranbp2	Wiz	Chd4	Etv6
	Rangap1	Zcchc6	Chl1	Exo5
	Rbbp8	Zeb1	Chrdl2	Fadd
	Rbp7	Zeb2	Chst7	Fam110c
	Reps1	Zfp219	Cic	Fam150a
	Rims2	Zfp295	Cidec	Fam160b2
	Rnf111	Zfp366	Ckmt1	Fam188b
	Rnf180	Zfp369	Clasp2	Fam189a1
	Rreb1	Zfp36l2	Clc	Fam193b
	Rtn4	Zfp462	Clec14a	Fam195b
	Rxfp1	Zfp595	Clvs1	Fam206a
	Ryr1	Zfp71-rs1	Cnnm2	Fam59a
	Ryr2	Zfp738	Cnot1	Fam64a
	Ryr3	Zfp747	Cnpy4	Fam71a
	Selo	Zfp957	Cntn1	Fastkd1
	Sf3b2	Zfpm1	Cntn6	Fcgbp
	Shisa6	Zfpm2	Cobl	Fermt1
	Skiv2l	Znf516	Cobll1	Flnb
	Slc26a8	Znf536	Col17a1	Flnc
	Slc36a2	Znf579	Col4a4	Fmr1
	Slc40a1	Znf687	Cpeb2	Folr4
	Slc4a8	Znf703	Cpeb3	Foxk1
	Slc6a16	Znf750	Cpeb4	Fras1
	Slc9a5	Znrf3	Cpsf3	Frk
	Smad6	Zswim5	Cpt1b	Fut8
	Smarcd3		Cpt2	Fxr1
	Smurf2		Creb3l2	Fxr2
	Snrnp25		Creb5	Fyco1
	Snx29		Crebbp	G2e3
	Socs6		Crtc1	Gabarap
	Spag9		Crx	Ggcx
	Spam1		Csf2rb	Gm10277
	Spata2		Csf2rb2	Gm10401
	Sppl2b		Csf3r	Gm14474
	Spz1		Cspg4	Gm14484
	Ssfa2		Ctnnb1	Gm14501
	Stard8		Ctrc	Gm16519
	Stmn3		Cxcl10	Gm4884
	Taar3		Cxcl12	Gm4906
	Tacc2		Cxxc1	Gm5113
	Taf1c		Cyc1	Gm5114
	Tamm41		Cyld	Gm5382
	Tbc1d2b		Cyp2c44	Gm5592
	Tbcc		Cyp2s1	Gm5640
	Tbr1		Cyp3a16	Gm5936
	Tert		Cyth3	Gm8113
	Tgif1		D9Ertd402e	Gm9924
	Ticam1		Dbc1	Gm9932
	Tlcd1		Dcaf11	Gpbp1l1
	Tob1		Dclre1a	Gpr12
	Topaz1		Ddi1	Gpr137
	Trim24		Ddo	Gpr149
	Trim33		Ddx31	Gpr64
	Trim66		Dennd1b	Gpr98
	Trip13		Dennd1c	Gria1
	Trmt2b		Dennd3	Gria2
	Tsc1		Dennd4c	Gria3
	Ttll8		Dennd5b	Gria4
	Ttll9		Depdc5	Gsg2
	Tub		Diablo	Gtf2f1
	Tulp3		Dlg1	Gucy2d
	Tut1		Dlg2	H6pd
	Urgcp		Dlg3	Hcn3
	Vasn		Dlg4	Hdgfrp2
	Vav1		Dlgap3	Hemgn
	Vcpip1		Dlx4	Herc6
	Vrk3		Dmd	Hiatl1
	Wdfy1		Dmwd	Hif1a
	Wdhd1		Dmxl1	Hira
	Wdr52		Dmxl2	Hmcn1
	Zbed4		Dnajb11	Hmcn2
	Zbp1		Dnajb12	Hps4
	Zeb1		Dnajb2	Hs6st1
	Zeb2		Dnajc4	Hs6st2
	Zfhx2		Dock2	Hspb9
	Zfp112		Dock4	Hspg2
	Zfp219		Drd2	Htt
	Zfp28		Dusp13	Hunk
	Zfp295		Duxbl	Hyal4
	Zfp366		Dync2h1	Igfn1
	Zfp369		Dzip3	Il12rb1
	Zfp462		E2f7	Il12rb2
	Zfp646		E430018J23Rik	Il16
	Zfp790		Eef2k	Il17b
	Zfp865		Eepd1	Il17rd
	Zfpm1		Eif2ak1	Il22ra1
	Zfpm2		Elk3	Inpp4b
	Zfyve9		Elk4	Insm1
	Znf516		Ell2	Insm2
	Znf536		Elp4	Ints2
	Znf865		Enam	Isg20
	Znrf3		Ep300	Itgb1bp2
	Zscan4b		Epha1	Itgb4
	Zscan4c		Epyc	Itgb6
	Zscan4d		Erbb2	Jak2
	Zscan4e		Ercc1	Kalrn
	Zscan4f		Ern2	Kansl3
			Espl1	Kcnh3
			Etaa1	Kcnh4
			Etv6	Kcnma1
			Exosc3	Kctd19
			Fadd	Kctd2
			FAM120A	Kdm4a
			Fam125a	Kiaa0195
			Fam135b	Kiaa0753
			Fam149b1	Kiaa1324
			Fam169a	Kiaa1467
			Fam171a2	Kiaa1549
			Fam178b	Kif11
			Fam187a	Kirrel
			Fam188b	Kirrel2
			Fam189a1	Klf12
			Fam189b	Klf3
			Fam193b	Klf8
			Fam195b	Klhl26
			Fam222b	Klhl42
			Fam228b	Klk9
			Fam53c	Klrc2
			Fam59a	Kmt2d
			Fam59b	Kng1
			Fam64a	Kng2
			Fam65b	L1cam
			Fam71a	L3mbtl1
			Fam75d1a	Lars
			Fam83g	Lax1
			Fam89a	Lcor
			Fancm	Lcorl
			Fastkd1	Lct
			Fastkd5	Lefty1
			Fat1	Lhx1
			Fat3	Lhx5
			Fat4	Lmna
			Fbxo33	Lonrf1
			Fbxo34	Lrfn4
			Fcgbp	Lrig1
			Fetub	Lrig2
			Fhod1	Lrig3
			Flnb	Lrrc1
			Flnc	Lrrc28
			Flt3	Lrrd1
			Fmo4	Lrrk2
			Foxb1	Ly75
			Foxd2	Lyn
			Foxd3	Lypd5
			Foxk2	Magi1
			Fpgt	Map3k4
			Fras1	Mboat1
			Frem1	Mcmbp
			Frem3	Mdm4
			Frk	Mecom
			Fut2	Mefv
			Fv1	Mepce
			Fzr1	Midn
			G2e3	Mllt4
			Gata3	Mlxip
			Gde1	Mlxipl
			Gfra2	Mogs
			Gins4	Mospd3
			Gip	Mrpl16
			Gk	Msh6
			Gk2	mt-Atp8
			Glis2	Mtatp8
			Glis3	Mtdh
			Gltscr1	Mterf
			Gm101	Mtss1
			Gm10311	Mtus1
			Gm10355	Mug1
			Gm10401	Mug2
			Gm10782	Murc
			Gm11639	Mvd
			Gm13090	Myef2
			Gm16429	Mylk
			Gm16519	Myo1g
			Gm22	Myt1
			Gm3297	Myt1l
			Gm4535	N4bp2
			Gm4922	Nadk
			Gm5105	Nbea
			Gm5444	Ncor1
			Gm5533	Ndor1
			Gm5571	Ndufs1
			Gm608	Neil1
			Gm9912	Nek9
			Gm9924	Neurl1b
			Gm9932	Nhsl2
			Gnai2	Nisch
			Gorasp2	Nkrf
			Gpatch8	Nlrp4f
			Gpr111	Nlrp4g
			Gpr12	Nod1
			Gpr137	Nol4
			Gpr98	Nop16
			Gramd2	Nphs1
			Gria1	Nprl3
			Gria2	Nrap
			Gria3	Nrg3
			Gria4	Nrif2
			Grid2	Nrip1
			Grin1	Nubp2
			Grin3a	Nyap2
			Grin3b	Oasl2
			Grtp1	Olfml2a
			Gse1	Olfr279
			Gtf2f1	Olfr371
			Gucy2d	Olfr449
			Gyk	Ophn1
			Gykl1	Oplah
			Haus1	Otof
			Hbq1a	OTTMUSG00000016789
			Hbq1b	Oxsr1
			Hecw1	Papola
			Hemgn	Papolb
			Hiatl1	Papolg
			Hif3a	Pappa
			Hipk1	Papss1
			Hipk2	Parp4
			Hira	Pax9
			Hmcn1	Pcdhb1
			Hmha1	Pcdhgb6
			Hmox1	Pclo
			Hook2	Pcnxl3
			Hoxa1	Pcyt1a
			Hoxb8	Pde4dip
			Hoxc8	Pde7b
			Hsf4	Pdk4
			Hsfy2	Pdlim2
			Htt	Pex16
			Hunk	Phip
			Huwe1	Phkg2
			Hydin	Pias1
			Icam5	Pias2
			Icmt	Pidd
			Ifi203	Pigb
			Ift74	Pitpnm1
			Igdcc4	Pjvk
			Igf1r	Pkd1l1
			Ighmbp2	Pkp4
			Igkv11-125	Plag1
			Igkv12-41	Plekhg2
			Igkv9-129	Pls1
			Ikzf1	Pls3
			Il12rb1	Pmch
			Il20rb	Pmfbp1
			Il22ra1	Pnkd
			Il27ra	Poc5
			Il2rb	Pogk
			Il33	Pola2
			Il4r	Polr1a
			Il6st	Polrmt
			Impg2	Ppil4
			Inadl	Ppip5k2
			Ino80e	Pprc1
			Inpp4b	Prcc
			Inpp5j	Prdm14
			Ints2	Prdm16
			Intu	Prkaa2
			Iqcf1	Prkcg
			Irs1	Prkci
			Irs2	Prrc2a
			Itgb8	Prss23
			Itpkc	Prss33
			Jak3	Prss43
			Junb	Prss52
			Kalrn	Prtg
			Kank3	Psapl1
			Kank4	Psrc1
			Kansl1	Ptcd3
			Kansl1l	Ptk2b
			Kansl2	Ptpn4
			Kbtbd11	Ptpn5
			Kcnh3	Pus7
			Kcnh4	Qpctl
			Kcnj11	Rab33a
			Kcnk3	Rab33b
			Kcnk6	Rab44
			Kctd18	Ranbp2
			Kdm4a	Ranbp3
			Kiaa0141	Rapgef5
			Kiaa0240	Rasgrf1
			Kiaa0284	Rbbp8
			Kiaa0922	Rbm17
			Kiaa1107	Rbms3
			Kiaa1239	Rcc1
			Kiaa1328	Rel
			Kiaa1383	Relb
			Kiaa1549	Reln
			Kiaa2022	Rgsl1
			Kidins220	Rhcg
			Kif13a	Rnase10
			Kif17	Rnf213
			Kif18b	Robo3
			Kif1b	Rpf2
			Kif26b	Rps6kc1
			Kifc2	Rreb1
			Klf12	RtcA
			Klf8	Rtca
			Klhdc10	Rtn4
			Klrb1b	Rundc1
			Kndc1	Runx2
			Kng1	Rusc2
			Kng2	Rwdd2b
			Krcc1	Ryr1
			L3mbtl1	Ryr2
			Lama1	Ryr3
			Lancl2	S100pbp
			Large	S1pr5
			Larp4	Sacs
			Lat2	Sdcbp
			Lbp	Sdcbp2
			Lbr	Sdk1
			Lct	Sec22a
			Lef1	Sec24b
			Lgr5	Senp5
			Lmo7	Setd2
			Lonp1	Sh2d2a
			Lrba	Shank1
			Lrp1b	Shisa6
			Lrp2bp	Sipa1
			Lrp5	Sipa1l3
			Lrp6	SIRP-beta
			Lrrc19	Sirpb1b
			Lrrc25	Sirpb1c
			Lrrc26	Skida1
			LRRD1	Slc17a8
			Lrriq4	Slc25a10
			Lrrk2	Slc25a11
			Lrrn1	Slc25a12
			Lrrn4	Slc25a13
			Lrrtm1	Slc25a14
			Ltb	Slc25a18
			Ly75	Slc25a22
			Lyn	Slc25a27
			Lypd5	Slc25a3
			Macf1	Slc25a30
			Mad1l1	Slc25a32
			Madcam1	Slc25a42
			Mafa	Slc29a3
			Mageb3	Slc36a2
			Magi2	Slitrk3
			Maml1	Smarca4
			Mamld1	Smarcd3
			Man2a1	Smco2
			Manba	Smtnl2
			Map1a	Snapc4
			Map3k2	Sned1
			Map3k6	Snta1
			Mapk4	Snx14
			Mapt	Sorcs3
			Mast1	Sox13
			Mast3	Sox30
			Mast4	Sox5
			Matn1	Sox6
			Mb21d1	Spata31d1a
			Mbd5	Spesp1
			Mboat1	Spice1
			Mbtd1	Spock1
			Mbtps1	Sppl2b
			Mcm9	Sprtn
			Mctp2	Spsb2
			Mecom	Sptbn4
			Mecp2	Srrm2
			Med25	Ssr1
			Mef2d	Stim1
			Mfsd6l	Strc
			Micalcl	Sycp2
			Micall1	Syt4
			Mif4gd	Szt2
			Mki67	Taf1
			Mll	Taf9
			Mll2	Tbc1d12
			Mllt4	Tbc1d14
			Mmp11	Tbc1d20
			Mmp14	Tcf7l1
			Mocos	Tcf7l2
			Mon2	Tctn2
			Mpdz	Tdrd5
			Mpnd	Tdrd6
			Msantd2	Tenm3
			Msh2	Tet1
			Msh3	Tex2
			Mst1r	Tfeb
			Mtap1a	Thsd1
			Mterf	Tjp2
			Mtss1	Tmem214
			Mttp	Tmem41a
			Mtus1	Tmem72
			Muc15	Tmem8b
			Muc20	Tnks1bp1
			Muc4	Tnn
			Muc5ac	Tpx2
			Muc6	Trdn
			Murc	Trim24
			Mvd	Trim33
			Mycn	Trim66
			Myl6b	Troap
			Myo9b	Trps1
			Myom1	Trpt1
			Myt1	Trpv3
			Myt1l	Tshz1
			Mzt2	Tshz2
			Nadk	Tshz3
			Nap1	Ttll13
			Narg2	Ttn
			Nav3	Txk
			Nbea	Ubn1
			Ncapd3	Ubn2
			Ncapg2	Ubxn6
			Nckap5	Unc13b
			Ncoa2	Upb1
			Ncoa6	Usp28
			Ndst3	Usp9x
			Nedd4l	Vamp2
			Nedd9	Vcpip1
			Neo1	Vps13c
			Neu1	Vps13d
			Neu3	Vps41
			Neurod4	Wdr44
			Nfatc1	Wdr72
			Nfe2l1	Wdr76
			Nhej1	Whrn
			Nhsl1	Wiz
			Ninl	Wwc1
			Nipbl	Xylb
			Nisch	Yars2
			Nmb	Yeats2
			Nmbr	Ylpm1
			Nol4	Zbtb7c
			Nol6	Zbtb8a
			Nol9	Zcchc2
			Nos2	Zcchc6
			Notch3	Zeb1
			Nphp1	Zeb2
			Nphs1	Zfp142
			Nprl3	Zfp219
			Nr1d1	Zfp295
			Nrif2	Zfp366
			Nrip1	Zfp369
			Nup153	Zfp36l2
			Nup214	Zfp462
			Nupl1	Zfp595
			Nvl	Zfp646
			Nxpe2	Zfp71-rs1
			Nyap1	Zfp738
			Obscn	Zfp747
			Ogdh	Zfp865
			Olfml2a	Zfp957
			Olfr1045	Zfp959
			Olfr323	Zfpm1
			Olfr449	Zfpm2
			Olfr693	Znf281
			Olfr723	Znf516
			Olfr724	Znf536
			Olfr770	Znf574
			Oplah	Znf579
			Optc	Znf608
			Optn	Znf668
			Osgepl1	Znf687
			Otx2	Znf703
			Oxsr1	Znf750
			P2rx7	Znf865
			Papd7	Znrf3
			Pard6g	Zswim5
			Pax8
			Pcdh15
			Pcdhb1
			Pcdhga11
			Pclo
			Pcnp
			Pcnxl3
			Pcsk1n
			Pcyt1a
			Pcyt1b
			Pdcd11
			Pdcd4
			Pde4dip
			Pde7b
			Pdgfc
			Pdhx
			Pdlim2
			Pdzd2
			Peg3
			Pex1
			Pex16
			Pglyrp2
			Phex
			Phf20l1
			Phip
			Phlpp1
			Phrf1
			Phyhip
			Pias1
			Pias3
			Pik3r5
			Pitpnm1
			Pkd1l1
			Pkhd1l1
			Plag1
			Plagl2
			Plcd3
			Plekha1
			Plekhm1
			Plekhm3
			Plin4
			Plk3
			Plxna1
			Pnpla7
			Poc5
			Pola2
			Polr1a
			Pou2f1
			Ppdpf
			Ppp1r26
			Ppp1r3d
			Ppp1r3e
			Ppp4r1
			Pprc1
			Pram1
			Prdm16
			Prdm2
			Prdm6
			Prkca
			Prkcg
			Prkci
			Proca1
			Proser1
			Prph
			Prr12
			Prrc2c
			Prrt3
			Prss33
			Prss34
			Prss43
			Prss52
			Prune2
			Psg16
			Psrc1
			Ptcd3
			Ptchd4
			Ptk2b
			Ptplad2
			Ptprd
			Ptprv
			Pum1
			Pum2
			Pus7
			Pwwp2a
			Qpctl
			Rab11fip3
			Rad54l2
			Raf1
			Ralgapa1
			Ralgapb
			Ranbp2
			Rangap1
			Rangrf
			Rap1gap2
			Rasa4
			Rasgef1c
			Rbbp8
			Rbp7
			Rcor2
			Rel
			Rela
			Relb
			Reps1
			Rgsl1
			Rhbdd3
			Rhbdf2
			Rims2
			Ripk1
			Rnf111
			Rnf180
			Rnf214
			Rnf219
			Rnf44
			RP23-461O24.1
			Rpl18
			Rpp25
			Rprd2
			Rps6kc1
			Rptor
			Rreb1
			Rtn4
			Rttn
			Runx1
			Runx2
			Rxfp1
			Ryr1
			Ryr2
			Ryr3
			Sag
			Sall4
			Samsn1
			Sash3
			Scarb1
			Scrib
			Sec22a
			Sec24a
			Sel1l2
			Selo
			Senp6
			Serpina11
			Serpinb12
			Sertm1
			Setd1b
			Sf3b2
			Sh3bp5
			Sh3kbp1
			Shisa6
			Shroom3
			Siglec12
			Sipa1
			Sipa1l1
			Skiv2l
			Slamf7
			Slc17a8
			Slc22a7
			Slc24a2
			Slc25a20
			Slc25a38
			Slc26a8
			Slc35b1
			Slc36a2
			Slc39a14
			Slc40a1
			Slc43a2
			Slc4a2
			Slc4a4
			Slc4a8
			Slc6a16
			Slc6a7
			Slc7a12
			Slc9a5
			Slitrk2
			Slx4
			Smad6
			Smarcad1
			Smarcd3
			Smchd1
			Smg9
			Smr2
			Smtnl2
			Smurf2
			Snrk
			Snrnp25
			Snta1
			Snx27
			Snx29
			Snx33
			Socs6
			Sorcs1
			Sox1
			Sox5
			Sox6
			Sp3
			Sp8
			Spag9
			Spam1
			Spata13
			Spata2
			Spats2
			Spice1
			Spire2
			Sppl2b
			Sprtn
			Spz1
			Srrm2
			Ssfa2
			St3gal1
			Stard8
			Stat1
			Stmn3
			Strc
			Styxl1
			Sulf2
			Sult2b1
			Sycp1
			Sycp2
			Sympk
			Synb
			Syne1
			Syngr4
			Syt4
			Syt6
			Taar3
			Tacc2
			Taf1
			Taf1c
			Tamm41
			Tanc1
			Tanc2
			Tbc1d14
			Tbc1d2b
			Tbcc
			Tbcel
			Tbr1
			Tbxas1
			Tcf20
			Tcf4
			Tcf7l2
			Tdrd9
			Tecpr2
			Tert
			Tex15
			Tfap2a
			Tgif1
			Tgif2lx2
			Th
			Thap1
			Thpo
			Ticam1
			Ticrr
			Tlcd1
			Tlr7
			Tmc5
			Tmc7
			Tmeff2
			Tmem150a
			Tmem173
			Tmem29
			Tmem63a
			Tnks2
			Tnn
			Tnrc6a
			Tns1
			Tns4
			Tnxb
			Tob1
			Tom1l2
			Topaz1
			Tor1a
			Tpx2
			Trabd2b
			Traf3ip2
			Trap1
			Treh
			Trim24
			Trim33
			Trim66
			Trip10
			Trip13
			Trmt11
			Trmt2b
			Trpc2
			Trrap
			Tsc1
			Tshr
			Ttc28
			Ttll13
			Ttll8
			Ttll9
			Ttn
			Tub
			Tulp1
			Tulp3
			Tulp4
			Tut1
			Tyk2
			Tyrp1
			Ubap2
			Ube4b
			Ubox5
			Ubqln4
			Ufl1
			Uggt1
			Uggt2
			Ugt1a1
			Ulk4
			Unk
			Upk3b
			Urgcp
			Ush1c
			Ush2A
			Usp15
			Usp20
			Usp32
			Usp9x
			Usp9y
			Uty
			Vasn
			Vav1
			Vcpip1
			Vps13c
			Vrk3
			Vsig1
			Vwa5b1
			Wasf3
			Wbp7
			Wdfy1
			Wdfy3
			Wdhd1
			Wdr27
			Wdr35
			Wdr52
			Wdr59
			Wdr76
			Wdr91
			Wiz
			Wnk3
			Wscd2
			Xpo7
			Ylpm1
			Ythdf1
			Zbed4
			Zbp1
			Zbtb8b
			Zcchc6
			Zeb1
			Zeb2
			Zfhx2
			Zfhx4
			Zfp106
			Zfp11
			Zfp112
			Zfp217
			Zfp219
			Zfp28
			Zfp280b
			Zfp295
			Zfp366
			Zfp369
			Zfp36l2
			Zfp407
			Zfp438
			Zfp462
			Zfp518b
			Zfp595
			Zfp64
			Zfp646
			Zfp688
			Zfp71-rs1
			Zfp712
			Zfp738
			Zfp747
			Zfp790
			Zfp865
			Zfp957
			Zfpm1
			Zfpm2
			Zfyve16
			Zfyve9
			Zkscan2
			Zmat1
			Zmiz1
			Zmym6
			Zmynd8
			Znf235
			Znf516
			Znf518b
			Znf536
			Znf579
			Znf687
			Znf703
			Znf750
			Znf865
			Znrf3
			Zscan10
			Zscan4b
			Zscan4c
			Zscan4d
			Zscan4e
			Zscan4f
			Zswim5
			Zzef1
